# Supplementary material for: A Single-Surgeon Experience Transitioning to Total Arterial Revascularization
Source: J Clin Med. 2024 Aug 16;13(16):4831. doi: 10.3390/jcm13164831 (PMC11355799; doi:10.3390/jcm13164831)
Supplement: Supplementary file 1 [file jcm-13-04831-s001.zip]

Archive with 1 entries (1 files):
- jcm-3163455-supplementary.pdf
